# Supplementary material for: Subjective brain fog: a four-dimensional characterization in 25,796 participants
Source: Front Hum Neurosci. 2024 Jun 6;18:1409250. doi: 10.3389/fnhum.2024.1409250 (PMC11191638; doi:10.3389/fnhum.2024.1409250)
Supplement: Supplementary file 1 [file Data_Sheet_1.xlsx]

## Sheet: Contents
	Title
eTable 1	Supplementary Table 1 COVID GROUP
eTable 2	Supplementary Table 2 Not COVID
eTable 3	Supplementary Table 3 Brain Fog with and without difficulty concentrating

## Sheet: eTable1
Variables	Total (n = 1301)	BF (n = 755)	No BF (n = 546)	Effect Size (Odds Ratio / % change)	p	CI_l_bonf	CI_u_bonf	p_chi
Difficulty Focusing / Concentrating	92.00614911606456	96.95364238410596	85.16483516483517	5.543899018232819	2.053502947496892e-12	2.590260924986291	11.865529077741662	2.2727397406882357e-14
Difficulty Following Conversations	58.33973866256726	68.6093	44.13919413919414	2.766076649683982	2.5140116132442228e-18	1.9221379534237528	3.9805571802473994	1.6587069491657572e-18
Difficulty with Paperwork	46.50269023827825	54.437086092715234	35.53113553113553	2.167825461520019	2.0830817245718057e-11	1.5113388390499647	3.1094729455696295	2.218015969730326e-11
Difficulty Planning Ahead	54.03535741737125	61.19205298013245	44.13919413919414	1.9955249033464093	1.375110991548552e-09	1.3974801625731703	2.849499940337934	1.5947482071341777e-09
Concussion	4.227517294388932	5.298013245033113	2.7472527472527473	1.9804195804195803	0.026585711896175365	0.7563659378086502	5.185402354146589	0.034267
Difficulty Remembering Appointments	47.655649500384314	54.56953642384106	38.095238095238095	1.9518950437317784	5.1778506927732105e-09	1.364995868178173	2.791139775997755	6.055492419125995e-09
Difficulty with Arithmetic	39.96925441967717	46.49006622516556	30.952380952380953	1.938118811881188	1.978815848504764e-08	1.3411337761162918	2.8008425377559263	2.2837696577767236e-08
Difficulty Driving	15.833973866256725	18.14569536423841	12.637362637362637	1.5325031658927817	0.00751713	0.9305473252727153	2.523854391589496	0.00908221
Difficulty Relaxing	81.01460415065334	83.70860927152319	77.2894	1.5098061881092744	0.00370158	0.9690907796474192	2.3522200123319803	0.00448414
Feeling Bad	79.63105303612605	82.3841	75.82417582417582	1.4911191021030838	0.00385813	0.9681365544572531	2.296614218748497	0.00466014
Irritable	87.3174	89.00662251655629	84.98168498168498	1.4308267552970502	0.0319275	0.8492610639096845	2.410642958537427	0.0385879
Greens	59.26210607225212	60.264900662251655	57.87545787545788	1.103902953586498	0.38674125660947545	0.7726692913746518	1.5771323443811076	0.4188157394719393
Alcohol	53.18985395849347	54.17218543046357	51.83150183150184	1.0985416368798382	0.40376147597146594	0.7728722510334088	1.5614401039046601	0.43614895113432184
Citrus Fruits	31.437355880092237	31.920529801324506	30.76923076923077	1.0549610894941635	0.6589227806046241	0.7224291864803107	1.5405563910962565	0.7032639622878682
Oily Fish	18.216756341275943	18.543046357615893	17.765567765567766	1.0537255888022798	0.7199477718276318	0.6678985683662998	1.6624344909327042	0.7750476659344043
Nuts & Seeds	32.20599538816295	32.58278145695364	31.684981684981683	1.04203	0.7323453336449759	0.7154380824392906	1.5177074052913002	0.778018
Fast Food	40.73789392774788	41.05960264900662	40.29304029304029	1.0322778345250256	0.781238	0.7221171045402388	1.4756575089439627	0.8254492170291241
Female	89.46963873943122	88.60927152317882	90.65934065934066	0.8014799154334038	0.23518482742763358	0.44771081084671993	1.4347879016552527	0.2724780973983124
Epilepsy	1.4604150653343582	1.3245033112582782	1.6483516483516485	0.8008948545861297	0.631514	0.18859855683965646	3.4010470644686532	0.8053810434398616
MIDAS	13.563 Â± 9.936	14.572 Â± 10.158	11.485 Â± 9.146	26.87484825335915	0.00122815
Smoking Pack-Years	0.028 Â± 0.105	0.030 Â± 0.107	0.024 Â± 0.101	27.144260651594543	0.2943646553372652
PHQ	14.278 Â± 5.039	14.891 Â± 4.962	13.430 Â± 5.026	10.877019100119023	1.0669616976750628e-06
GAD	12.191 Â± 4.889	12.568 Â± 4.901	11.670 Â± 4.827	7.688911856513725	0.000442014
Age	35.573 Â± 11.861	35.805 Â± 11.504	35.253 Â± 12.342	1.5673977308384712	0.20667014163286523
Education	0.702 Â± 0.316	0.708 Â± 0.314	0.694 Â± 0.318	2.110810558716514	0.4148572703462269
Exercise	0.199 Â± 0.252	0.200 Â± 0.247	0.198 Â± 0.260	0.887908	0.4505837039633116
M-CogScore	-0.033 Â± 0.724	-0.045 Â± 0.736	-0.017 Â± 0.708	168.59851974813398	0.48008526177695965
Sleep Quality	4.080 Â± 2.323	3.932 Â± 2.290	4.284 Â± 2.354	-8.2036	0.015008831319299313
M-Stroop	-0.031 Â± 0.955	-0.045 Â± 0.953	-0.012 Â± 0.958	270.63519591255226	0.5891533468620216
M-Symbols	-0.053 Â± 0.962	-0.060 Â± 0.976	-0.044 Â± 0.943	34.42233371939225	0.7926932681229446
M-Memory	-0.015 Â± 1.056	-0.030 Â± 1.096	0.006 Â± 0.999	-587.922	0.5764062107181476

## Sheet: eTable2
Variables	Total (n = 24495)	BF (n = 6525)	No BF (n = 17970)	Effect Size (Odds Ratio / % change)	p	CI_l_bonf	CI_u_bonf	p_chi
Difficulty Focusing / Concentrating	86.11145131659522	93.96168582375479	83.26099053978854	3.12841	3.0590608585037412e-93	2.6289615526059196	3.722736666685353	1.7568455643370126e-101
Concussion	2.114717289242703	3.616858237547893	1.5692821368948247	2.353748354945988	1.0576155852419167e-21	1.7800339827878684	3.112373905207172	1.1684880024326907e-22
Difficulty Following Conversations	47.25862420902225	61.02681992337165	42.25932109070673	2.1395097294664507	3.215598171919216e-146	1.9509402177739255	2.3463055611743213	5.782058630188265e-149
Difficulty Remembering Appointments	37.20351092059604	48.24521072796935	33.19421257651642	1.8760973907362586	1.4365725321189437e-101	1.7114423956866769	2.056593565987469	8.279013318240968e-103
Difficulty with Arithmetic	29.107981220657276	38.28352490421456	25.776293823038397	1.7862118523798556	7.013035681615015e-80	1.623120135597724	1.9656910857108751	8.999368428145505e-81
Difficulty with Paperwork	36.32578077158604	45.946360153256705	32.832498608792434	1.7389273065408255	1.494293122286444e-78	1.585915725494226	1.9067016795554994	2.915690976747705e-79
Difficulty Planning Ahead	47.14839763216983	56.55172413793104	43.734001112966055	1.674557730798983	5.528370852721144e-70	1.5288009265699196	1.8342110768274635	1.696783837157454e-70
Irritable	84.90304143702797	88.93486590038314	83.43906510851419	1.595257493579149	5.132375100079663e-26	1.3892147704364226	1.8318596411273118	2.9657309958912455e-26
Difficulty Driving	9.822412737293325	12.919540229885056	8.697829716193656	1.5573870004681922	1.7801536654024563e-22	1.3513840723975832	1.794792700881954	1.2437667457790165e-22
Feeling Bad	75.9706	79.78544061302682	74.58542014468559	1.344894948156685	4.3926099510784525e-17	1.2046018130738831	1.5015272282895293	4.331521013978684e-17
Female	89.22637272912839	90.59003831417624	88.73121869782972	1.222624494010866	3.436195535239798e-05	1.0506719978960968	1.4227186565822498	3.712864280952951e-05
Difficulty Relaxing	76.72994488671158	78.69731800766283	76.0156	1.165607192137944	1.1418522982777634e-05	1.0451516582949427	1.2999454343115922	1.2206424807200389e-05
Nuts & Seeds	28.324147785262298	30.22222222222222	27.63494713411241	1.134173526476858	7.141626035024305e-05	1.0272406576575366	1.2522378067611453	7.59536484929884e-05
Oily Fish	14.90100020412329	16.015325670498086	14.49638286032276	1.1247618280398448	0.00317759	0.9931003933214261	1.273878429938425	0.00337987
Fast Food	41.87793427230047	43.20306513409962	41.39677239844185	1.0768239715035772	0.011314151509701753	0.9828809208259006	1.1797460313202321	0.0117875
Epilepsy	1.0981833027148398	1.1340996168582376	1.0851419031719534	1.0456339506099233	0.7451874753191663	0.6809374858864696	1.6056545297175873	0.7982022304651326
Greens	55.9461	56.27586206896552	55.82637729549249	1.0184142604863176	0.531044	0.9298384733217875	1.1154277175224618	0.5406303391881422
Citrus Fruits	28.805878750765462	28.659003831417625	28.859209794101282	0.9902758107322739	0.7597024648989597	0.8962223377763548	1.0941996645102336	0.7718820016047413
Alcohol	57.20351092059603	56.19923371647509	57.56816917084029	0.94571	0.0556048	0.8633691921464778	1.0359040464275073	0.057483040725551736
MIDAS	10.351 Â± 8.925	11.920 Â± 9.282	8.972 Â± 8.362	32.8621	1.1957253814832948e-36
Age	33.469 Â± 11.776	35.636 Â± 11.990	32.683 Â± 11.597	9.035781578312129	4.573532731755008e-71
PHQ	13.415 Â± 5.069	14.283 Â± 4.973	13.101 Â± 5.066	9.022125233512623	3.4439728899891047e-56
Smoking Pack-Years	0.036 Â± 0.121	0.038 Â± 0.128	0.035 Â± 0.118	8.288913473145998	0.9418427563634814
GAD	11.675 Â± 4.876	12.122 Â± 4.838	11.513 Â± 4.879	5.29332	5.267337950453186e-19
Education	0.685 Â± 0.323	0.679 Â± 0.322	0.687 Â± 0.323	-1.21067	0.0464284
M-CogScore	0.002 Â± 0.715	-0.074 Â± 0.726	0.029 Â± 0.709	-353.241	4.430611314132571e-22
Exercise	0.222 Â± 0.277	0.213 Â± 0.273	0.225 Â± 0.278	-5.70768	0.000345787
Sleep Quality	4.354 Â± 2.278	4.134 Â± 2.291	4.434 Â± 2.268	-6.77269	3.2892094211724953e-20
M-Stroop	0.002 Â± 1.002	-0.098 Â± 0.968	0.038 Â± 1.012	-359.61	2.773087168981849e-21
M-Symbols	0.003 Â± 1.002	-0.079 Â± 0.985	0.032 Â± 1.006	-343.151	6.208265537641372e-14
M-Memory	0.001 Â± 0.997	-0.044 Â± 1.074	0.017 Â± 0.967	-358.272	0.00190529

## Sheet: eTable3
Variables	Total (n = 7280)	Difficulty Concentrating (n = 6863)	No Difficulty Concentrating (n = 417)	Effect Size (Odds Ratio / % change)	p	CI_l_bonf	CI_u_bonf	p_chi
Difficulty with Paperwork	46.82692307692308	48.97275244062364	11.510791366906476	7.377980439748715	6.955780548960282e-38	4.541693544266565	11.985528050000852	8.73777137452415e-50
Difficulty Planning Ahead	57.03296703296703	59.318082471222496	19.424460431654676	6.04839	3.787120379502497e-46	4.077918311197063	8.971010647497986	4.0891391413793136e-57
Feeling Bad	80.05494505494507	81.69896546699694	52.99760191846523	3.959175144825201	9.771952436753854e-41	2.870268208715609	5.461185745570435	1.249990872967479e-45
Difficulty Following Conversations	61.81318681318682	63.60192335713245	32.37410071942446	3.6501200960768614	2.4595270172956117e-33	2.607967814203523	5.108719763803194	6.546172159433556e-37
Irritable	88.9423	89.96065860410899	72.18225419664267	3.4533364836129206	1.8522005189700016e-26	2.4004103744848995	4.968122532636163	6.430124417619933e-29
Difficulty Remembering Appointments	48.9011	50.429841177327695	23.741007194244602	3.2678281937541196	7.53307856527712e-24	2.2632245253392833	4.718356921434247	5.935838729154751e-26
Difficulty with Arithmetic	39.13461538461539	40.44878333090485	17.505995203836928	3.2007400679065934	7.447495820937284e-19	2.124598588076906	4.821963565162586	1.8817755323210132e-20
Difficulty Driving	13.461538461538462	13.929768322890865	5.755395683453238	2.65016	4.812842094433442e-06	1.361848908319834	5.157218514838017	2.944215655391213e-06
Difficulty Relaxing	79.21703296703296	80.30016027976103	61.39088729016786	2.5635372365014795	3.2437253363209383e-19	1.846320427005471	3.5593622140595964	4.39862802170835e-20
Epilepsy	1.153846153846154	1.1948127640973334	0.4796163069544364	2.5092169296563926	0.19975270382802035	0.26681725818369506	23.59731017001737	0.2749819670082014
Long COVID-19	10.370879120879122	10.665889552673757	5.515587529976019	2.0452582386021145	0.00103265	1.0349938420824996	4.041648454789924	0.00108836
Fast Food	42.98076923076923	43.56695322745155	33.33333333333333	1.5440227214045958	4.675113087017862e-05	1.1063889592520848	2.1547631547455395	5.1721239883723754e-05
Female	90.38461538461539	90.4998	88.48920863309353	1.2391640480821986	0.17707824862638732	0.7544130167295612	2.035393748527951	0.20526916272130843
Citrus Fruits	28.997252747252748	29.02520763514498	28.53717026378897	1.0240956164851487	0.8311325561803508	0.7225532627341291	1.451480307120285	0.8747115801119263
Alcohol	55.98901098901099	56.01049103890426	55.63549160671462	1.015322497744172	0.8809380137879983	0.7393913901523143	1.3942274526798353	0.921154
Nuts & Seeds	30.467032967032964	30.394871047646806	31.654676258992804	0.9428226159438218	0.5873892830014551	0.6717851174115489	1.3232125304594757	0.6256201723103932
Oily Fish	16.27747252747253	16.188255864782164	17.74580335731415	0.8952773183475548	0.4030691708656683	0.5922139321184862	1.3534323211214587	0.44235248190041176
Greens	56.68956043956044	56.49133032201661	59.95203836930456	0.8673261888814467	0.16642578287523713	0.6289788217532488	1.195993715373026	0.1822455941374429
Concussion	3.791208791208791	3.7447180533294473	4.556354916067146	0.814937	0.4002475995990362	0.38113725571458473	1.7424753681651146	0.4773545112483747
MIDAS	10.608 Â± 9.052	12.474 Â± 9.428	6.594 Â± 7.230	89.16990701606085	2.1942404746036097e-14
PHQ	13.459 Â± 5.070	14.650 Â± 4.858	9.341 Â± 4.141	56.83304939268265	1.0729060359640995e-89
GAD	11.701 Â± 4.878	12.381 Â± 4.758	8.673 Â± 4.945	42.75175337986721	1.3128579373613533e-45
Smoking Pack-Years	0.037 Â± 0.126	0.038 Â± 0.127	0.027 Â± 0.109	38.0583	0.00635122
Education	0.682 Â± 0.321	0.684 Â± 0.321	0.650 Â± 0.330	5.183848574606986	0.043338993479739234
M-CogScore	1.199 Â± 0.671	1.132 Â± 0.669	1.109 Â± 0.646	2.132478518187364	0.45353997259017775
Exercise	0.211 Â± 0.271	0.210 Â± 0.270	0.229 Â± 0.276	-8.22264	0.1133708789332055
Sleep Quality	4.340 Â± 2.281	4.070 Â± 2.283	4.827 Â± 2.330	-15.6957	5.777389045133583e-11
Age	33.575 Â± 11.789	35.417 Â± 11.846	39.544 Â± 12.791	-10.4376	1.9470948211766002e-10
M-Stroop	1.336 Â± 1.070	1.243 Â± 1.034	1.145 Â± 1.032	8.578961049799872	0.015967005857239473
M-Symbols	1.714 Â± 1.128	1.627 Â± 1.109	1.625 Â± 1.127	0.1379831146286259	0.7694410910309075
M-Memory	0.548 Â± 0.456	0.527 Â± 0.493	0.557 Â± 0.447	-5.30126	0.18655270295186266
